# Supplementary material for: Real-space investigation of polarons in hematite Fe2O3
Source: Sci Adv. 2024 Nov 1;10(44):eadp7833. doi: 10.1126/sciadv.adp7833 (PMC11529705; doi:10.1126/sciadv.adp7833)
Supplement: Supplementary file 2 — Movie S1 [file sciadv.adp7833_movie_s1.zip]

Archive with 1 entries (1 files):
- sciadv.adp7833_movie_s1.mp4
