# Supplementary material for: Real-space investigation of polarons in hematite Fe2O3
Source: Sci Adv. 2024 Nov 1;10(44):eadp7833. doi: 10.1126/sciadv.adp7833 (PMC11529705; doi:10.1126/sciadv.adp7833)
Supplement: Supplementary file 3 — Data S1 and S2 [file sciadv.adp7833_data_s1_and_s2.zip]

Archive with 2 entries (2 files):
- adp7833_data_s1.rar
- adp7833_data_s2.rar
